# Supplementary material for: Epigenetic Analyses of Alcohol Consumption in Combustible and Non-Combustible Nicotine Product Users
Source: Epigenomes. 2021 Sep 1;5(3):18. doi: 10.3390/epigenomes5030018 (PMC8594674; doi:10.3390/epigenomes5030018)
Supplement: Supplementary file 1 [file epigenomes-05-00018-s001.zip]

Archive with 1 entries (1 files):
- epigenomes-1337216-supplementary.pdf
